# Supplementary material for: Novel Soluble apxIVA-Truncated Protein and Its Application to Rapid Detection and Distinction of Actinobacillus pleuropneumoniae Wild-Strain-Infected Samples from Those Vaccinated with apxIV-Partially Deleted Vaccine
Source: Vet Sci. 2025 Mar 16;12(3):278. doi: 10.3390/vetsci12030278 (PMC11946594; doi:10.3390/vetsci12030278)
Supplement: Supplementary file 1 [file vetsci-12-00278-s001.zip]

Archive with 1 entries (1 files):
- vetsci-3413258-supplementary.pdf
